# Supplementary material for: Elevated Expression of Vacuolar Nickel Transporter Gene IREG2 Is Associated With Reduced Root-to-Shoot Nickel Translocation in Noccaea japonica
Source: Front Plant Sci. 2020 Jun 3;11:610. doi: 10.3389/fpls.2020.00610 (PMC7283525; doi:10.3389/fpls.2020.00610)
Supplement: Supplementary file 2 [file Table_1.XLSX]

## Sheet: Sheet1
	Table S1. Primers used in this study
	Primer Name	Sequence (5ʹ to 3ʹ)	Note	Reference
	ireg2-1_F	TGGACGGATCAGAAATTGTCA	Forward primer flanking T-DNA insertion in ireg2-1.
	ireg2-1_R	GATTTGATCAGACCTTGCACC	Reverse primer flanking T-DNA insertion in ireg2-1.	Morrissey et al. 2009. The Plant Cell, 21(10):3326-3338.
	LBa1	TGGTTCACGTAGTGGGCCATCG	Primer of T-DNA left border.	SIGnAL website, http://signal.salk.edu
	IREG2-5ʹUTR_F	CGAGGAACTAATCGAATCAATCAGCAG	Forward primer of 5ʹ UTR of Noccaea IREG2, used for IREG2 cloning.
	IREG2-3ʹUTR_R	GAAAGCTAAGATGAATACAAAAAGGTG	Reverse primer of 3ʹ UTR of Noccaea IREG2, used for IREG2 cloning.
	IREG2-p1_F	CTGGGTTGTGGTTATGTCGGAAG	Forward primer of an internal region of Noccaea IREG2, used for IREG2 sequencing.
	IREG2-p1_R	CTTCCGACATAACCACAACCCAG	Reverse primer of an internal region of Noccaea IREG2, used for IREG2 sequencing.
	IREG2-p2_F	GGAACATTGATGACGGCGACATTGG	Forward primer of an internal region of Noccaea IREG2, used for IREG2 sequencing.
	IREG2-p2_R	CCAATGTCGCCGTCATCAATGTTCC	Reverse primer of an internal region of Noccaea IREG2, used for IREG2 sequencing.
	IREG2-qRNA_F	CGGCTATTTTCTTGCTCGATGG	Forward qPCR primer of Noccaea IREG2, used for quantification of IREG2 transcript.
	IREG2-qRNA_R	TACATGGCGGTGAGAAACAGAG	Reverse qPCR primer of Noccaea IREG2, used for quantification of IREG2 transcript.
	EF1α-por_F	ATCATTGACTCCACCACTGGTG	Forward common primer of EF1α, used to determine a portion sequence of Noccaea EF1α.
	EF1α-por_R	GTTGGTGGACCTCTCAATCATG	Reverse common primer of EF1α, used to determine a portion sequence of Noccaea EF1α.
	EF1α-qRNA_F	GCATGCTCTCCTTGCTTTCAC	Forward qPCR primer of Noccaea EF1α, used for quantification of EF1α transcript.
	EF1α-qRNA_R	GCATCCATCTTGTTACAGCAACA	Reverse qPCR primer of Noccaea EF1α, used for quantification of EF1α transcript.
	AtEF1α-qRNA_F	CCTTGGTGTCAAGCAGATGA	Forward qPCR primer of A. thaliana EF1α, used for quantification of EF1α transcript.	Takano et al. 2006. The Plant Cell, 18(6):1498-1509.
	AtEF1α-qRNA_R	TGAAGACACCTCCTTGATGATTT	Reverse qPCR primer of A. thaliana EF1α, used for quantification of EF1α transcript.	Takano et al. 2006. The Plant Cell, 18(6):1498-1509.
	IREG2-qDNA_F	ACGTCAAGGTTCTTAGGCTCTG	Forward qPCR primer of Noccaea IREG2, used for estimation of IREG2 copy number.
	IREG2-qDNA_R	ACTTGAGATCAGGAACCAGCAG	Reverse qPCR primer of Noccaea IREG2, used for estimation of IREG2 copy number.
	SHR_F	CACGTGCGCAACAAATCCTATG	Forward qPCR primer of SHR, used for estimation of IREG2 copy number.	Ueno et al. 2011. The Plant Journal, 66(5):852-862.
	SHR_R	TCATGCGGTTGAAGAGAGCTTG	Reverse qPCR primer of SHR, used for estimation of IREG2 copy number.	Ueno et al. 2011. The Plant Journal, 66(5):852-862.
	RR11nr025_F	GTGGTAACATCACTCTCCTCCGTGG	Forward qPCR primer of EST RR11nr025, used for estimation of IREG2 copy number.	Ueno et al. 2011. The Plant Journal, 66(5):852-862.
	RR11nr025_R	AAGCATTTAGCACTCCTACTCCGGC	Reverse qPCR primer of EST RR11nr025, used for estimation of IREG2 copy number.	Ueno et al. 2011. The Plant Journal, 66(5):852-862.
	IREG2_ORF_F	GGTACCAATCAGCAGAGATG	Forward primer of IREG2 ORF, used for subcloning IREG2 ORF into plant or yeast expression vectors.
	IREG2_ORF_R	CTCGAGTACAAAAAGGTGTTTG	Reverse primer of IREG2 ORF, used for subcloning IREG2 ORF into plant or yeast expression vectors.
	EST, expressed sequence tag
